# Supplementary material for: Involvement of Chromatin Remodeling Genes and the Rho GTPases RhoB and CDC42 in Ovarian Clear Cell Carcinoma
Source: Front Oncol. 2017 May 29;7:109. doi: 10.3389/fonc.2017.00109 (PMC5447048; doi:10.3389/fonc.2017.00109)
Supplement: Supplementary file 2 [file data_sheet_1.xlsx]

## Sheet: Serous vs OCCC
Pathways differentially expressed between OCCC and Serous subtype
Pathway	p-value
A tetrasaccharide linker sequence is required for GAG synthesis	<0.001
Activated PKN1 stimulates transcription of AR androgen receptor regulated genes KLK2 and KLK3	<0.001
Activation of BAD and translocation to mitochondria	<0.001
Activation of BH3 only proteins	<0.001
Amine compound SLC transporters	<0.001
Amino acid and oligopeptide SLC transporters	<0.001
Amyloid fiber formation	<0.001
Antiviral mechanism by IFN stimulated genes	<0.001
Association of TriC CCT with target proteins during biosynthesis	<0.001
B WICH complex positively regulates rRNA expression	<0.001
Cellular response to hypoxia	<0.001
Cellular responses to stress	<0.001
Cellular Senescence	<0.001
Chromatin modifying enzymes	<0.001
Chromatin organization	<0.001
Class B 2 Secretin family receptors	<0.001
Collagen degradation	<0.001
Condensation of Prophase Chromosomes	<0.001
Constitutive Signaling by Aberrant PI3K in Cancer	<0.001
Cyclin A Cdk2 associated events at S phase entry	<0.001
Cyclin E associated events during G1 S transition	<0.001
Cytokine Signaling in Immune system	<0.001
Degradation of the extracellular matrix	<0.001
Diseases of signal transduction	<0.001
DNA Damage Telomere Stress Induced Senescence	<0.001
DNA Double Strand Break Response	<0.001
DNA methylation	<0.001
Downstream signaling events of B Cell Receptor BCR	<0.001
E3 ubiquitin ligases ubiquitinate target proteins	<0.001
ECM proteoglycans	<0.001
Epigenetic regulation of gene expression	<0.001
ERBB2 Activates PTK6 Signaling	<0.001
ERCC6 CSB and EHMT2 G9a positively regulate rRNA expression	<0.001
Formation of Senescence Associated Heterochromatin Foci SAHF	<0.001
Formation of the beta catenin TCF transactivating complex	<0.001
G1 S DNA Damage Checkpoints	<0.001
GAB1 signalosome	<0.001
Gene Silencing by RNA	<0.001
Glycerophospholipid biosynthesis	<0.001
HATs acetylate histones	<0.001
HDACs deacetylate histones	<0.001
Hemostasis	<0.001
Heparan sulfate heparin HS GAG metabolism	<0.001
Hh mutants abrogate ligand secretion	<0.001
Hh mutants that don t undergo autocatalytic processing are degraded by ERAD	<0.001
HS GAG degradation	<0.001
ISG15 antiviral mechanism	<0.001
Lipid digestion mobilization and transport	<0.001
Meiosis	<0.001
Meiotic recombination	<0.001
Meiotic synapsis	<0.001
Metabolism of fat soluble vitamins	<0.001
Metabolism of nucleotides	<0.001
Metabolism of vitamins and cofactors	<0.001
Mitotic Prophase	<0.001
Molecules associated with elastic fibres	<0.001
Negative epigenetic regulation of rRNA expression	<0.001
Negative regulation of MAPK pathway	<0.001
Negative regulation of the PI3K AKT network	<0.001
Non integrin membrane ECM interactions	<0.001
NoRC negatively regulates rRNA expression	<0.001
Oxidative Stress Induced Senescence	<0.001
Oxygen dependent proline hydroxylation of Hypoxia inducible Factor Alpha	<0.001
p53 Dependent G1 DNA Damage Response	<0.001
p53 Dependent G1 S DNA damage checkpoint	<0.001
p53 Independent DNA Damage Response	<0.001
p53 Independent G1 S DNA damage checkpoint	<0.001
p75NTR signals via NF kB	<0.001
Packaging Of Telomere Ends	<0.001
PI3K AKT activation	<0.001
PI3K AKT Signaling in Cancer	<0.001
PI5P PP2A and IER3 Regulate PI3K AKT Signaling	<0.001
PIP3 activates AKT signaling	<0.001
Positive epigenetic regulation of rRNA expression	<0.001
Potassium Channels	<0.001
PRC2 methylates histones and DNA	<0.001
Protein folding	<0.001
Pyrimidine metabolism	<0.001
Regulation of Hypoxia inducible Factor HIF by oxygen	<0.001
Retinoid metabolism and transport	<0.001
RHO GTPases activate PKNs	<0.001
RMTs methylate histone arginines	<0.001
RNA Polymerase I RNA Polymerase III and Mitochondrial Transcription	<0.001
RNA Polymerase I Chain Elongation	<0.001
RNA Polymerase I Promoter Clearance	<0.001
RNA Polymerase I Promoter Opening	<0.001
RNA Polymerase I Transcription	<0.001
SCF Skp2 mediated degradation of p27 p21	<0.001
Senescence Associated Secretory Phenotype SASP	<0.001
Signal Transduction	<0.001
Signal transduction by L1	<0.001
Signaling by GPCR	<0.001
Signaling by Interleukins	<0.001
Signaling by PTK6	<0.001
Signaling by Rho GTPases	<0.001
Signaling by SCF KIT	<0.001
Signaling by Wnt	<0.001
Sphingolipid de novo biosynthesis	<0.001
Telomere Maintenance	<0.001
TFAP2 AP 2 family regulates transcription of growth factors and their receptors	<0.001
Tie2 Signaling	<0.001
TP53 Regulates Transcription of Cell Cycle Genes	<0.001
TP53 Regulates Transcription of Cell Death Genes	<0.001
TP53 Regulates Transcription of Genes Involved in G1 Cell Cycle Arrest	<0.001
Transcriptional regulation by small RNAs	<0.001
Transcriptional regulation by the AP 2 TFAP2 family of transcription factors	<0.001
Transport of vitamins nucleosides and related molecules	<0.001
Ub specific processing proteases	<0.001
Ubiquitin Mediated Degradation of Phosphorylated Cdc25A	<0.001
ABC transporter disorders	0.001
ADP signalling through P2Y purinoceptor 1	0.001
Adrenaline noradrenaline inhibits insulin secretion	0.001
AKT phosphorylates targets in the cytosol	0.001
Amino acid transport across the plasma membrane	0.001
Biotin transport and metabolism	0.001
Chaperonin mediated protein folding	0.001
Cyclin D associated events in G1	0.001
Defective CFTR causes cystic fibrosis	0.001
Degradation of cysteine and homocysteine	0.001
Disorders of transmembrane transporters	0.001
Factors involved in megakaryocyte development and platelet production	0.001
FCERI mediated MAPK activation	0.001
G1 Phase	0.001
GPCR ligand binding	0.001
Hormone sensitive lipase HSL mediated triacylglycerol hydrolysis	0.001
Interleukin 4 and 13 signaling	0.001
mitochondrial fatty acid beta oxidation of saturated fatty acids	0.001
Mitotic G1 G1 S phases	0.001
PI3K Cascade	0.001
PKMTs methylate histone lysines	0.001
Processing of DNA double strand break ends	0.001
Programmed Cell Death	0.001
RAF independent MAPK1 3 activation	0.001
Regulation of Insulin like Growth Factor IGF transport and uptake by Insulin like Growth Factor Binding Proteins IGFBPs	0.001
Regulation of TP53 Activity through Methylation	0.001
Signal amplification	0.001
Signaling by MET	0.001
Signaling by the B Cell Receptor BCR	0.001
SIRT1 negatively regulates rRNA Expression	0.001
Stabilization of p53	0.001
TCF dependent signaling in response to WNT	0.001
TP53 Regulates Transcription of Death Receptors and Ligands	0.001

## Sheet: Endometrioid vs OCCC
Pathways differentially expressed between OCCC and Endometrioid subtype
Pathway	p-value
Activated TLR4 signalling	<0.001
Activation of BH3 only proteins	<0.001
Adaptive Immune System	<0.001
Amyloid fiber formation	<0.001
ARMS mediated activation	<0.001
Assembly Of The HIV Virion	<0.001
Asymmetric localization of PCP proteins	<0.001
Axon guidance	<0.001
Beta catenin independent WNT signaling	<0.001
Bile acid and bile salt metabolism	<0.001
Binding and Uptake of Ligands by Scavenger Receptors	<0.001
Budding and maturation of HIV virion	<0.001
Calnexin calreticulin cycle	<0.001
Cardiac conduction	<0.001
Cargo recognition for clathrin mediated endocytosis	<0.001
CD28 co stimulation	<0.001
CD28 dependent Vav1 pathway	<0.001
Cell death signalling via NRAGE NRIF and NADE	<0.001
Cellular response to hypoxia	<0.001
Cellular responses to stress	<0.001
Cellular Senescence	<0.001
Chaperonin mediated protein folding	<0.001
Chromosome Maintenance	<0.001
Class B 2 Secretin family receptors	<0.001
Clathrin derived vesicle budding	<0.001
Clathrin mediated endocytosis	<0.001
Condensation of Prophase Chromosomes	<0.001
Constitutive Signaling by AKT1 E17K in Cancer	<0.001
Constitutive Signaling by NOTCH1 HD Domain Mutants	<0.001
Constitutive Signaling by NOTCH1 HD PEST Domain Mutants	<0.001
Constitutive Signaling by NOTCH1 PEST Domain Mutants	<0.001
Creation of C4 and C2 activators	<0.001
Cyclin A Cdk2 associated events at S phase entry	<0.001
Cyclin E associated events during G1 S transition	<0.001
Cytokine Signaling in Immune system	<0.001
DAP12 interactions	<0.001
DAP12 signaling	<0.001
Degradation of cysteine and homocysteine	<0.001
Dermatan sulfate biosynthesis	<0.001
Developmental Biology	<0.001
Disease	<0.001
Diseases of signal transduction	<0.001
DNA methylation	<0.001
Downstream signal transduction	<0.001
Downstream signaling events of B Cell Receptor BCR	<0.001
ECM proteoglycans	<0.001
Effects of PIP2 hydrolysis	<0.001
Elastic fibre formation	<0.001
Endosomal Sorting Complex Required For Transport ESCRT	<0.001
ERCC6 CSB and EHMT2 G9a positively regulate rRNA expression	<0.001
Extracellular matrix organization	<0.001
Fatty acid triacylglycerol and ketone body metabolism	<0.001
Fc epsilon receptor FCERI signaling	<0.001
FCERI mediated MAPK activation	<0.001
Fcgamma receptor FCGR dependent phagocytosis	<0.001
Frs2 mediated activation	<0.001
G alpha 12 13 signalling events	<0.001
G alpha s signalling events	<0.001
GAB1 signalosome	<0.001
Gastrin CREB signalling pathway via PKC and MAPK	<0.001
Gene Expression	<0.001
Gene Silencing by RNA	<0.001
Generic Transcription Pathway	<0.001
Glycerophospholipid biosynthesis	<0.001
Glycosaminoglycan metabolism	<0.001
Glycosphingolipid metabolism	<0.001
GPCR downstream signaling	<0.001
GPCR ligand binding	<0.001
GRB2 events in EGFR signaling	<0.001
HATs acetylate histones	<0.001
Hemostasis	<0.001
HIV Infection	<0.001
HIV Life Cycle	<0.001
Host Interactions of HIV factors	<0.001
IGF1R signaling cascade	<0.001
IL 6 type cytokine receptor ligand interactions	<0.001
Immune System	<0.001
Infectious disease	<0.001
Innate Immune System	<0.001
Insulin receptor signalling cascade	<0.001
Integration of energy metabolism	<0.001
Interactions of neurexins and neuroligins at synapses	<0.001
Interactions of Rev with host cellular proteins	<0.001
Interleukin 2 signaling	<0.001
Interleukin 3 5 and GM CSF signaling	<0.001
Interleukin 6 family signaling	<0.001
Interleukin receptor SHC signaling	<0.001
Ion channel transport	<0.001
Ion homeostasis	<0.001
IRS mediated signalling	<0.001
IRS related events triggered by IGF1R	<0.001
Josephin domain DUBs	<0.001
L1CAM interactions	<0.001
Laminin interactions	<0.001
Late Phase of HIV Life Cycle	<0.001
Listeria monocytogenes entry into host cells	<0.001
Lysosome Vesicle Biogenesis	<0.001
MAP3K8 TPL2 dependent MAPK1 3 activation	<0.001
MAPK family signaling cascades	<0.001
MAPK1 MAPK3 signaling	<0.001
MAPK6 MAPK4 signaling	<0.001
Meiosis	<0.001
Meiotic recombination	<0.001
Meiotic synapsis	<0.001
Membrane Trafficking	<0.001
MET promotes cell motility	<0.001
Metabolism	<0.001
Metabolism of fat soluble vitamins	<0.001
Metabolism of lipids and lipoproteins	<0.001
Metabolism of nucleotides	<0.001
Metabolism of proteins	<0.001
Metabolism of vitamins and cofactors	<0.001
Metabolism of water soluble vitamins and cofactors	<0.001
Metal ion SLC transporters	<0.001
MHC class II antigen presentation	<0.001
mitochondrial fatty acid beta oxidation of saturated fatty acids	<0.001
Mitochondrial protein import	<0.001
Mitotic Prophase	<0.001
Molecules associated with elastic fibres	<0.001
mTORC1 mediated signalling	<0.001
Muscle contraction	<0.001
N glycan antennae elongation in the medial trans Golgi	<0.001
NCAM signaling for neurite out growth	<0.001
Negative epigenetic regulation of rRNA expression	<0.001
Negative regulation of MET activity	<0.001
Netrin 1 signaling	<0.001
Neuronal System	<0.001
Neutrophil degranulation	<0.001
NGF signalling via TRKA from the plasma membrane	<0.001
Nitric oxide stimulates guanylate cyclase	<0.001
Non integrin membrane ECM interactions	<0.001
NoRC negatively regulates rRNA expression	<0.001
NOTCH1 Intracellular Domain Regulates Transcription	<0.001
NOTCH2 Activation and Transmission of Signal to the Nucleus	<0.001
NRAGE signals death through JNK	<0.001
Nuclear import of Rev protein	<0.001
Nuclear Receptor transcription pathway	<0.001
Opioid Signalling	<0.001
Orc1 removal from chromatin	<0.001
Oxygen dependent proline hydroxylation of Hypoxia inducible Factor Alpha	<0.001
p53 Dependent G1 DNA Damage Response	<0.001
p53 Dependent G1 S DNA damage checkpoint	<0.001
p75 NTR receptor mediated signalling	<0.001
p75NTR signals via NF kB	<0.001
Packaging Of Telomere Ends	<0.001
PCP CE pathway	<0.001
Phospholipid metabolism	<0.001
PI3K AKT activation	<0.001
PI3K AKT Signaling in Cancer	<0.001
PI3K Cascade	<0.001
PIP3 activates AKT signaling	<0.001
Platelet activation signaling and aggregation	<0.001
Platelet homeostasis	<0.001
Post translational protein modification	<0.001
Potassium Channels	<0.001
PRC2 methylates histones and DNA	<0.001
Pre NOTCH Processing in Golgi	<0.001
Prolonged ERK activation events	<0.001
Protein folding	<0.001
RAF MAP kinase cascade	<0.001
Receptor ligand binding initiates the second proteolytic cleavage of Notch receptor	<0.001
Regulation of Hypoxia inducible Factor HIF by oxygen	<0.001
Regulation of TP53 Degradation	<0.001
RET signaling	<0.001
Retinoid metabolism and transport	<0.001
Rho GTPase cycle	<0.001
RHO GTPases Activate WASPs and WAVEs	<0.001
RNA Polymerase I Promoter Opening	<0.001
Role of LAT2 NTAL LAB on calcium mobilization	<0.001
SCF Skp2 mediated degradation of p27 p21	<0.001
Senescence Associated Secretory Phenotype SASP	<0.001
SHC1 events in EGFR signaling	<0.001
Signal Transduction	<0.001
Signal transduction by L1	<0.001
Signaling by EGFR	<0.001
Signaling by FGFR in disease	<0.001
Signaling by GPCR	<0.001
Signaling by Insulin receptor	<0.001
Signaling by Interleukins	<0.001
Signaling by Leptin	<0.001
Signaling by MET	<0.001
Signaling by NOTCH1	<0.001
Signaling by NOTCH1 HD Domain Mutants in Cancer	<0.001
Signaling by NOTCH1 HD PEST Domain Mutants in Cancer	<0.001
Signaling by NOTCH1 in Cancer	<0.001
Signaling by NOTCH1 PEST Domain Mutants in Cancer	<0.001
Signaling by PDGF	<0.001
Signaling by PTK6	<0.001
Signaling by Retinoic Acid	<0.001
Signaling by SCF KIT	<0.001
Signaling by the B Cell Receptor BCR	<0.001
Signaling by Type 1 Insulin like Growth Factor 1 Receptor IGF1R	<0.001
Signaling by VEGF	<0.001
Signaling by Wnt	<0.001
Signalling by NGF	<0.001
Signalling to ERKs	<0.001
Signalling to p38 via RIT and RIN	<0.001
Signalling to RAS	<0.001
SOS mediated signalling	<0.001
Sphingolipid de novo biosynthesis	<0.001
Sphingolipid metabolism	<0.001
Switching of origins to a post replicative state	<0.001
Syndecan interactions	<0.001
TCF dependent signaling in response to WNT	<0.001
Telomere Maintenance	<0.001
TFAP2 AP 2 family regulates transcription of growth factors and their receptors	<0.001
Tie2 Signaling	<0.001
Toll Like Receptor 4 TLR4 Cascade	<0.001
Toll Like Receptor 9 TLR9 Cascade	<0.001
Toll Like Receptors Cascades	<0.001
TP53 Regulates Transcription of Cell Cycle Genes	<0.001
TP53 Regulates Transcription of Genes Involved in G1 Cell Cycle Arrest	<0.001
trans Golgi Network Vesicle Budding	<0.001
Transcriptional regulation by small RNAs	<0.001
Transcriptional Regulation by TP53	<0.001
Transmembrane transport of small molecules	<0.001
Transmission across Chemical Synapses	<0.001
Triglyceride Biosynthesis	<0.001
Ub specific processing proteases	<0.001
VEGFA VEGFR2 Pathway	<0.001
VEGFR2 mediated cell proliferation	<0.001
VEGFR2 mediated vascular permeability	<0.001
Vesicle mediated transport	<0.001
Vif mediated degradation of APOBEC3G	<0.001
Visual phototransduction	<0.001
Voltage gated Potassium channels	<0.001
Activated NOTCH1 Transmits Signal to the Nucleus	0.001
Activated PKN1 stimulates transcription of AR androgen receptor regulated genes KLK2 and KLK3	0.001
Activation of DNA fragmentation factor	0.001
Adrenaline noradrenaline inhibits insulin secretion	0.001
Amino acid and oligopeptide SLC transporters	0.001
Amino acid transport across the plasma membrane	0.001
Apoptosis induced DNA fragmentation	0.001
Association of TriC CCT with target proteins during biosynthesis	0.001
B WICH complex positively regulates rRNA expression	0.001
Chromatin modifying enzymes	0.001
Chromatin organization	0.001
CLEC7A Dectin 1 signaling	0.001
Collagen chain trimerization	0.001
Degradation of AXIN	0.001
Deubiquitination	0.001
DNA Damage Telomere Stress Induced Senescence	0.001
DNA Double Strand Break Response	0.001
Downregulation of TGF beta receptor signaling	0.001
EGFR downregulation	0.001
Epigenetic regulation of gene expression	0.001
ER Quality Control Compartment ERQC	0.001
Formation of Fibrin Clot Clotting Cascade	0.001
Formation of Senescence Associated Heterochromatin Foci SAHF	0.001
Formation of the beta catenin TCF transactivating complex	0.001
G1 S DNA Damage Checkpoints	0.001
Golgi Associated Vesicle Biogenesis	0.001
HDACs deacetylate histones	0.001
HDMs demethylate histones	0.001
Heparan sulfate heparin HS GAG metabolism	0.001
InlB mediated entry of Listeria monocytogenes into host cell	0.001
Intra Golgi and retrograde Golgi to ER traffic	0.001
Intrinsic Pathway for Apoptosis	0.001
MAP2K and MAPK activation	0.001
Membrane binding and targetting of GAG proteins	0.001
MET activates PTK2 signaling	0.001
Metabolism of carbohydrates	0.001
Metabolism of non coding RNA	0.001
Metabolism of polyamines	0.001
MyD88 cascade initiated on plasma membrane	0.001
MyD88 dependent cascade initiated on endosome	0.001
MyD88 independent TLR3 TLR4 cascade	0.001
MyD88 Mal cascade initiated on plasma membrane	0.001
N glycan trimming in the ER and Calnexin Calreticulin cycle	0.001
Negative regulation of FGFR2 signaling	0.001
Negative regulation of FGFR3 signaling	0.001
Negative regulation of FGFR4 signaling	0.001
NICD traffics to nucleus	0.001
Notch HLH transcription pathway	0.001
Oncogenic MAPK signaling	0.001
Paradoxical activation of RAF signaling by kinase inactive BRAF	0.001
Positive epigenetic regulation of rRNA expression	0.001
Pre NOTCH Expression and Processing	0.001
Protein protein interactions at synapses	0.001
Pyrimidine metabolism	0.001
RA biosynthesis pathway	0.001
Recruitment and ATM mediated phosphorylation of repair and signaling proteins at DNA double strand breaks	0.001
Regulation of actin dynamics for phagocytic cup formation	0.001
Regulation of DNA replication	0.001
Regulation of insulin secretion	0.001
Regulation of KIT signaling	0.001
Regulation of TP53 Activity through Methylation	0.001
Regulation of TP53 Expression and Degradation	0.001
Removal of licensing factors from origins	0.001
Rev mediated nuclear export of HIV RNA	0.001
RNA Polymerase I RNA Polymerase III and Mitochondrial Transcription	0.001
RNA Polymerase I Chain Elongation	0.001
RNA Polymerase I Promoter Clearance	0.001
RNA Polymerase I Transcription	0.001
SEMA3A Plexin repulsion signaling by inhibiting Integrin adhesion	0.001
Semaphorin interactions	0.001
Signal attenuation	0.001
Signaling by BRAF and RAF fusions	0.001
Signaling by FGFR	0.001
Signaling by FGFR3	0.001
Signaling by moderate kinase activity BRAF mutants	0.001
Signaling by NOTCH	0.001
Signaling by NOTCH2	0.001
SIRT1 negatively regulates rRNA Expression	0.001
SLC mediated transmembrane transport	0.001
snRNP Assembly	0.001
Synthesis and interconversion of nucleotide di and triphosphates	0.001
Synthesis And Processing Of GAG GAGPOL Polyproteins	0.001
TGF beta receptor signaling activates SMADs	0.001
The canonical retinoid cycle in rods twilight vision	0.001
Toll Like Receptor 10 TLR10 Cascade	0.001
Toll Like Receptor 2 TLR2 Cascade	0.001
Toll Like Receptor 3 TLR3 Cascade	0.001
Toll Like Receptor 5 TLR5 Cascade	0.001
Toll Like Receptor 7 8 TLR7 8 Cascade	0.001
Toll Like Receptor TLR1 TLR2 Cascade	0.001
Toll Like Receptor TLR6 TLR2 Cascade	0.001
TP53 Regulates Transcription of Death Receptors and Ligands	0.001
TRAF6 mediated induction of NFkB and MAP kinases upon TLR7 8 or 9 activation	0.001
TRAF6 Mediated Induction of proinflammatory cytokines	0.001
Transcriptional regulation of pluripotent stem cells	0.001
Transport of glucose and other sugars bile salts and organic acids metal ions and amine compounds	0.001
TRIF mediated TLR3 TLR4 signaling	0.001
Vitamin B5 pantothenate metabolism	0.001

## Sheet: Mucinous vs OCCC
Pathways differentially expressed between OCCC and Mucinous subtype
Pathway	p-value
cGMP effects	<0.001

## Sheet: Venn diagram
Venn Diagram Results
Subtypes	Overlap	Reactome Pathways
Endometrioid & Serous	96	Activated PKN1 stimulates transcription of AR androgen receptor regulated genes KLK2 and KLK3
		Activation of BH3 only proteins
		Adrenaline noradrenaline inhibits insulin secretion
		Amino acid and oligopeptide SLC transporters
		Amino acid transport across the plasma membrane
		Amyloid fiber formation
		Association of TriC CCT with target proteins during biosynthesis
		B WICH complex positively regulates rRNA expression
		Cellular response to hypoxia
		Cellular responses to stress
		Cellular Senescence
		Chaperonin mediated protein folding
		Chromatin modifying enzymes
		Chromatin organization
		Class B 2 Secretin family receptors
		Condensation of Prophase Chromosomes
		Cyclin A Cdk2 associated events at S phase entry
		Cyclin E associated events during G1 S transition
		Cytokine Signaling in Immune system
		Degradation of cysteine and homocysteine
		Diseases of signal transduction
		DNA Damage Telomere Stress Induced Senescence
		DNA Double Strand Break Response
		DNA methylation
		Downstream signaling events of B Cell Receptor BCR
		ECM proteoglycans
		Epigenetic regulation of gene expression
		ERCC6 CSB and EHMT2 G9a positively regulate rRNA expression
		FCERI mediated MAPK activation
		Formation of Senescence Associated Heterochromatin Foci SAHF
		Formation of the beta catenin TCF transactivating complex
		G1 S DNA Damage Checkpoints
		GAB1 signalosome
		Gene Silencing by RNA
		Glycerophospholipid biosynthesis
		GPCR ligand binding
		HATs acetylate histones
		HDACs deacetylate histones
		Hemostasis
		Heparan sulfate heparin HS GAG metabolism
		Meiosis
		Meiotic recombination
		Meiotic synapsis
		Metabolism of fat soluble vitamins
		Metabolism of nucleotides
		Metabolism of vitamins and cofactors
		mitochondrial fatty acid beta oxidation of saturated fatty acids
		Mitotic Prophase
		Molecules associated with elastic fibres
		Negative epigenetic regulation of rRNA expression
		Non integrin membrane ECM interactions
		NoRC negatively regulates rRNA expression
		Oxygen dependent proline hydroxylation of Hypoxia inducible Factor Alpha
		p53 Dependent G1 DNA Damage Response
		p53 Dependent G1 S DNA damage checkpoint
		p75NTR signals via NF kB
		Packaging Of Telomere Ends
		PI3K AKT activation
		PI3K AKT Signaling in Cancer
		PI3K Cascade
		PIP3 activates AKT signaling
		Positive epigenetic regulation of rRNA expression
		Potassium Channels
		PRC2 methylates histones and DNA
		Protein folding
		Pyrimidine metabolism
		Regulation of Hypoxia inducible Factor HIF by oxygen
		Regulation of TP53 Activity through Methylation
		Retinoid metabolism and transport
		RNA Polymerase I RNA Polymerase III and Mitochondrial Transcription
		RNA Polymerase I Chain Elongation
		RNA Polymerase I Promoter Clearance
		RNA Polymerase I Promoter Opening
		RNA Polymerase I Transcription
		SCF Skp2 mediated degradation of p27 p21
		Senescence Associated Secretory Phenotype SASP
		Signal Transduction
		Signal transduction by L1
		Signaling by GPCR
		Signaling by Interleukins
		Signaling by MET
		Signaling by PTK6
		Signaling by SCF KIT
		Signaling by the B Cell Receptor BCR
		Signaling by Wnt
		SIRT1 negatively regulates rRNA Expression
		Sphingolipid de novo biosynthesis
		TCF dependent signaling in response to WNT
		Telomere Maintenance
		TFAP2 AP 2 family regulates transcription of growth factors and their receptors
		Tie2 Signaling
		TP53 Regulates Transcription of Cell Cycle Genes
		TP53 Regulates Transcription of Death Receptors and Ligands
		TP53 Regulates Transcription of Genes Involved in G1 Cell Cycle Arrest
		Transcriptional regulation by small RNAs
		Ub specific processing proteases
Endometrioid	228	Activated NOTCH1 Transmits Signal to the Nucleus
		Activated TLR4 signalling
		Activation of DNA fragmentation factor
		Adaptive Immune System
		Apoptosis induced DNA fragmentation
		ARMS mediated activation
		Assembly Of The HIV Virion
		Asymmetric localization of PCP proteins
		Axon guidance
		Beta catenin independent WNT signaling
		Bile acid and bile salt metabolism
		Binding and Uptake of Ligands by Scavenger Receptors
		Budding and maturation of HIV virion
		Calnexin calreticulin cycle
		Cardiac conduction
		Cargo recognition for clathrin mediated endocytosis
		CD28 co stimulation
		CD28 dependent Vav1 pathway
		Cell death signalling via NRAGE NRIF and NADE
		Chromosome Maintenance
		Clathrin derived vesicle budding
		Clathrin mediated endocytosis
		CLEC7A Dectin 1 signaling
		Collagen chain trimerization
		Constitutive Signaling by AKT1 E17K in Cancer
		Constitutive Signaling by NOTCH1 HD Domain Mutants
		Constitutive Signaling by NOTCH1 HD PEST Domain Mutants
		Constitutive Signaling by NOTCH1 PEST Domain Mutants
		Creation of C4 and C2 activators
		DAP12 interactions
		DAP12 signaling
		Degradation of AXIN
		Dermatan sulfate biosynthesis
		Deubiquitination
		Developmental Biology
		Disease
		Downregulation of TGF beta receptor signaling
		Downstream signal transduction
		Effects of PIP2 hydrolysis
		EGFR downregulation
		Elastic fibre formation
		Endosomal Sorting Complex Required For Transport ESCRT
		ER Quality Control Compartment ERQC
		Extracellular matrix organization
		Fatty acid triacylglycerol and ketone body metabolism
		Fc epsilon receptor FCERI signaling
		Fcgamma receptor FCGR dependent phagocytosis
		Formation of Fibrin Clot Clotting Cascade
		Frs2 mediated activation
		G alpha 12 13 signalling events
		G alpha s signalling events
		Gastrin CREB signalling pathway via PKC and MAPK
		Gene Expression
		Generic Transcription Pathway
		Glycosaminoglycan metabolism
		Glycosphingolipid metabolism
		Golgi Associated Vesicle Biogenesis
		GPCR downstream signaling
		GRB2 events in EGFR signaling
		HDMs demethylate histones
		HIV Infection
		HIV Life Cycle
		Host Interactions of HIV factors
		IGF1R signaling cascade
		IL 6 type cytokine receptor ligand interactions
		Immune System
		Infectious disease
		InlB mediated entry of Listeria monocytogenes into host cell
		Innate Immune System
		Insulin receptor signalling cascade
		Integration of energy metabolism
		Interactions of neurexins and neuroligins at synapses
		Interactions of Rev with host cellular proteins
		Interleukin 2 signaling
		Interleukin 3 5 and GM CSF signaling
		Interleukin 6 family signaling
		Interleukin receptor SHC signaling
		Intra Golgi and retrograde Golgi to ER traffic
		Intrinsic Pathway for Apoptosis
		Ion channel transport
		Ion homeostasis
		IRS mediated signalling
		IRS related events triggered by IGF1R
		Josephin domain DUBs
		L1CAM interactions
		Laminin interactions
		Late Phase of HIV Life Cycle
		Listeria monocytogenes entry into host cells
		Lysosome Vesicle Biogenesis
		MAP2K and MAPK activation
		MAP3K8 TPL2 dependent MAPK1 3 activation
		MAPK family signaling cascades
		MAPK1 MAPK3 signaling
		MAPK6 MAPK4 signaling
		Membrane binding and targetting of GAG proteins
		Membrane Trafficking
		MET activates PTK2 signaling
		MET promotes cell motility
		Metabolism
		Metabolism of carbohydrates
		Metabolism of lipids and lipoproteins
		Metabolism of non coding RNA
		Metabolism of polyamines
		Metabolism of proteins
		Metabolism of water soluble vitamins and cofactors
		Metal ion SLC transporters
		MHC class II antigen presentation
		Mitochondrial protein import
		mTORC1 mediated signalling
		Muscle contraction
		MyD88 cascade initiated on plasma membrane
		MyD88 dependent cascade initiated on endosome
		MyD88 independent TLR3 TLR4 cascade
		MyD88 Mal cascade initiated on plasma membrane
		N glycan antennae elongation in the medial trans Golgi
		N glycan trimming in the ER and Calnexin Calreticulin cycle
		NCAM signaling for neurite out growth
		Negative regulation of FGFR2 signaling
		Negative regulation of FGFR3 signaling
		Negative regulation of FGFR4 signaling
		Negative regulation of MET activity
		Netrin 1 signaling
		Neuronal System
		Neutrophil degranulation
		NGF signalling via TRKA from the plasma membrane
		NICD traffics to nucleus
		Nitric oxide stimulates guanylate cyclase
		Notch HLH transcription pathway
		NOTCH1 Intracellular Domain Regulates Transcription
		NOTCH2 Activation and Transmission of Signal to the Nucleus
		NRAGE signals death through JNK
		Nuclear import of Rev protein
		Nuclear Receptor transcription pathway
		Oncogenic MAPK signaling
		Opioid Signalling
		Orc1 removal from chromatin
		p75 NTR receptor mediated signalling
		Paradoxical activation of RAF signaling by kinase inactive BRAF
		PCP CE pathway
		Phospholipid metabolism
		Platelet activation signaling and aggregation
		Platelet homeostasis
		Post translational protein modification
		Pre NOTCH Expression and Processing
		Pre NOTCH Processing in Golgi
		Prolonged ERK activation events
		Protein protein interactions at synapses
		RA biosynthesis pathway
		RAF MAP kinase cascade
		Receptor ligand binding initiates the second proteolytic cleavage of Notch receptor
		Recruitment and ATM mediated phosphorylation of repair and signaling proteins at DNA double strand breaks
		Regulation of actin dynamics for phagocytic cup formation
		Regulation of DNA replication
		Regulation of insulin secretion
		Regulation of KIT signaling
		Regulation of TP53 Degradation
		Regulation of TP53 Expression and Degradation
		Removal of licensing factors from origins
		RET signaling
		Rev mediated nuclear export of HIV RNA
		Rho GTPase cycle
		RHO GTPases Activate WASPs and WAVEs
		Role of LAT2 NTAL LAB on calcium mobilization
		SEMA3A Plexin repulsion signaling by inhibiting Integrin adhesion
		Semaphorin interactions
		SHC1 events in EGFR signaling
		Signal attenuation
		Signaling by BRAF and RAF fusions
		Signaling by EGFR
		Signaling by FGFR
		Signaling by FGFR in disease
		Signaling by FGFR3
		Signaling by Insulin receptor
		Signaling by Leptin
		Signaling by moderate kinase activity BRAF mutants
		Signaling by NOTCH
		Signaling by NOTCH1
		Signaling by NOTCH1 HD Domain Mutants in Cancer
		Signaling by NOTCH1 HD PEST Domain Mutants in Cancer
		Signaling by NOTCH1 in Cancer
		Signaling by NOTCH1 PEST Domain Mutants in Cancer
		Signaling by NOTCH2
		Signaling by PDGF
		Signaling by Retinoic Acid
		Signaling by Type 1 Insulin like Growth Factor 1 Receptor IGF1R
		Signaling by VEGF
		Signalling by NGF
		Signalling to ERKs
		Signalling to p38 via RIT and RIN
		Signalling to RAS
		SLC mediated transmembrane transport
		snRNP Assembly
		SOS mediated signalling
		Sphingolipid metabolism
		Switching of origins to a post replicative state
		Syndecan interactions
		Synthesis and interconversion of nucleotide di and triphosphates
		Synthesis And Processing Of GAG GAGPOL Polyproteins
		TGF beta receptor signaling activates SMADs
		The canonical retinoid cycle in rods twilight vision
		Toll Like Receptor 10 TLR10 Cascade
		Toll Like Receptor 2 TLR2 Cascade
		Toll Like Receptor 3 TLR3 Cascade
		Toll Like Receptor 4 TLR4 Cascade
		Toll Like Receptor 5 TLR5 Cascade
		Toll Like Receptor 7 8 TLR7 8 Cascade
		Toll Like Receptor 9 TLR9 Cascade
		Toll Like Receptor TLR1 TLR2 Cascade
		Toll Like Receptor TLR6 TLR2 Cascade
		Toll Like Receptors Cascades
		TRAF6 mediated induction of NFkB and MAP kinases upon TLR7 8 or 9 activation
		TRAF6 Mediated Induction of proinflammatory cytokines
		trans Golgi Network Vesicle Budding
		Transcriptional Regulation by TP53
		Transcriptional regulation of pluripotent stem cells
		Transmembrane transport of small molecules
		Transmission across Chemical Synapses
		Transport of glucose and other sugars bile salts and organic acids metal ions and amine compounds
		TRIF mediated TLR3 TLR4 signaling
		Triglyceride Biosynthesis
		VEGFA VEGFR2 Pathway
		VEGFR2 mediated cell proliferation
		VEGFR2 mediated vascular permeability
		Vesicle mediated transport
		Vif mediated degradation of APOBEC3G
		Visual phototransduction
		Vitamin B5 pantothenate metabolism
		Voltage gated Potassium channels
Mucinous	1	cGMP effects
Serous	46	A tetrasaccharide linker sequence is required for GAG synthesis
		ABC transporter disorders
		Activation of BAD and translocation to mitochondria
		ADP signalling through P2Y purinoceptor 1
		AKT phosphorylates targets in the cytosol
		Amine compound SLC transporters
		Antiviral mechanism by IFN stimulated genes
		Biotin transport and metabolism
		Collagen degradation
		Constitutive Signaling by Aberrant PI3K in Cancer
		Cyclin D associated events in G1
		Defective CFTR causes cystic fibrosis
		Degradation of the extracellular matrix
		Disorders of transmembrane transporters
		E3 ubiquitin ligases ubiquitinate target proteins
		ERBB2 Activates PTK6 Signaling
		Factors involved in megakaryocyte development and platelet production
		G1 Phase
		Hh mutants abrogate ligand secretion
		Hh mutants that don t undergo autocatalytic processing are degraded by ERAD
		Hormone sensitive lipase HSL mediated triacylglycerol hydrolysis
		HS GAG degradation
		Interleukin 4 and 13 signaling
		ISG15 antiviral mechanism
		Lipid digestion mobilization and transport
		Mitotic G1 G1 S phases
		Negative regulation of MAPK pathway
		Negative regulation of the PI3K AKT network
		Oxidative Stress Induced Senescence
		p53 Independent DNA Damage Response
		p53 Independent G1 S DNA damage checkpoint
		PI5P PP2A and IER3 Regulate PI3K AKT Signaling
		PKMTs methylate histone lysines
		Processing of DNA double strand break ends
		Programmed Cell Death
		RAF independent MAPK1 3 activation
		Regulation of Insulin like Growth Factor IGF transport and uptake by Insulin like Growth Factor Binding Proteins IGFBPs
		RHO GTPases activate PKNs
		RMTs methylate histone arginines
		Signal amplification
		Signaling by Rho GTPases
		Stabilization of p53
		TP53 Regulates Transcription of Cell Death Genes
		Transcriptional regulation by the AP 2 TFAP2 family of transcription factors
		Transport of vitamins nucleosides and related molecules
		Ubiquitin Mediated Degradation of Phosphorylated Cdc25A
